# Supplementary material for: The Heat Shock Response in the Western Honey Bee (Apis mellifera) is Antiviral
Source: Viruses. 2020 Feb 22;12(2):245. doi: 10.3390/v12020245 (PMC7077298; doi:10.3390/v12020245)
Supplement: Supplementary file 1 [file viruses-12-00245-s001.zip]

Archive with 12 entries (9 files):
- Combo Supplementary Materials/
- Combo Supplementary Materials/FigS3_pathogen screen.pdf
- __MACOSX/
- __MACOSX/Combo Supplementary Materials/
- __MACOSX/Combo Supplementary Materials/._FigS3_pathogen screen.pdf
- Combo Supplementary Materials/SuppTables_Final.xlsx
- __MACOSX/Combo Supplementary Materials/._SuppTables_Final.xlsx
- Combo Supplementary Materials/FigS2 CorrPlot pvalues.pdf
- __MACOSX/Combo Supplementary Materials/._FigS2 CorrPlot pvalues.pdf
- Combo Supplementary Materials/FigS1 Heat shock gene expression.pdf
- __MACOSX/Combo Supplementary Materials/._FigS1 Heat shock gene expression.pdf
- __MACOSX/._Combo Supplementary Materials
