# Supplementary material for: The Heat Shock Response in the Western Honey Bee (Apis mellifera) is Antiviral
Source: Viruses. 2020 Feb 22;12(2):245. doi: 10.3390/v12020245 (PMC7077298; doi:10.3390/v12020245)
Supplement: Supplementary file 1 [file viruses-12-00245-s001.zip › Combo Supplementary Materials/SuppTables_Final.xlsx]

## Sheet: Table S1
Table S1. Primers used in this study
Pathogen Screening endpoint and qPCR primers
Genome	NCBI Acession No.; GI No.	Primer name	Sequence (5'-3')	Product Size (bp)	Reference
Acute bee paralysis virus (ABPV)	NC_002548.1	qABPV F5305 (5457)	GGATGAGAGAAGACCAATTG	169	Cavigli et al 2015
		qAPBV R5473	GGAATAAACATTAGTTCCTATGG
Black queen cell virus (BQCV)	NC_003784.1	qBQCVorf2F_6664	TCCTCAAATCTGGAGCGAAC	141	Cavigli et al 2015
		qBQCVorf2R_6805	GTATTCGCTGGCCGTAAAAC
Chronic bee paralysis virus (CBPV)	NC_010711.1	CBPV1	AGTTGTCATGGTTAACAGGATACGAG	455	Ribiere 2002
		CBPV2	TCTAATCTTAGCACGAAAGCCGAG
Deformed wing virus (DWV)	AY292384.1	DWV-F (DWV-F-1170)	CTTACTCTGCCGTCGCCCA	194	Cavigli et al 2015
		DWV-R (DWV-R-1364)	CCGTTAGGAACTCATTATCGCG
Israeli acute paralysis virus (IAPV)	NC_009025.1	IAPV_F_7762	GCAGCTATTTTTGGCTGGTC		Cavigli et al 2015
		IAPV_R_7876	CCAATGGTACGCTCATATCG
Kashmir bee virus (KBV)	NC_004807.1	KBV_F1_3603	CCGGACATTTGACTGGATTC	132	Cavigli et al 2015
		KBV_R1_3735	TCCTTGGATTCACCAAGAGC
Sacbrood virus (SBV)	AF092924.1	SBV_F2_5120	AATGTCACCCACGAGTGTTG	125	Cavigli et al 2015
		SBV_R2_5243	GCGATGCAACCATACAACTG
Lake Sinai viruses 1-4 (universal)		LSV1-4-F-2157	CGTGCGGACCTCATTTCTTCATGT	84	Daughenbaugh et al 2015
		LSV1-4-R-2239	CCTCCCACCGCGTGTGC
Sindbis quantification and house keeping gene qPCR primers
Genome/Gene	NCBI Acession No.; GI No.	Primer name	Sequence (5'-3')	Product Size (bp)	Reference
Ribosomal Protein L8 (Apis m.)	XM_393671.3 GI:110760460	Rpl8Fw**	TGGATGTTCAACAGGGTTCATA	100	Evans et al. 2006
		Rpl8Rev**	CTGGTGGTGGACGTATTGATAA
Sindbis virus	NC_001547.1	SINV-FW	TAGACAGAACTGACGCGGACGT	110	Flenniken and Andino 2013
		SINV-REV	TCCATACTAACTCATCGTCGATCTC
Gene Expression qPCR primers
Genome/Gene	NCBI Acession No.; GI No.	Primer name	Sequence (5'-3')	Product Size (bp)	Reference
dicer	XM_016917734.1	Dicerlike-3-F	TGCAGAATGAATCAAAGAACCGA	144	Galbraith et al. 2015
		Dicerlike-3-R	TGAGCCAATACAAAGCTGGA
MF113833	MF116383.1	LOC725387_3_F	AGGCATTCCATCAGATGAACTGT	126	Brutscher et al 2017
		LOC725387_3_R	TGATGGAGGACATGGCCAAG
ago2	XM_395048.6	AGO2_3_F	AAAAAGAGCTATTGCGCGCT	148	Brutscher et al 2017
		AGO2_3_R	ACCATAACTCGGAGCGTTGA
protein lethal(2)essential for life-like	XM_001120006.4	Protein lethal (2) _F1	ATTTGGATCGTCCACATCGT	149	Brutscher et al 2017
		Protein lethal (2) _R1	CGGACAATGGCCGATAGTAG
dnaj shv-like	XM_006569834.3	DnaJ/Hsp40-2-F	AATACGAGCTCCTGGTTTAGTT	209	Brutscher et al 2017
		DnaJ/Hsp40-2-R	ACAGCAGAAGGTGAACCACA
hsc70-3	NM_001160052.1	Hsp70-c3 F1	ACAGCTGCTGCAATTGCTTA	187	McKinstry et al 2017
		Hsp70-c3 R1	TGATCCATCACGCGTAAATC
hsp83	XM_006571272.3	Hsp90-4-F	GCTAATGCCGGAGAGGTTGA	164	Brutscher et al 2017
		Hsp90-4-R	TCCGTGAGAGATTCATAGCGA
hsc70-4	NM_001160050.1	Hsp70-c4_F1	CTTGCGTGGGTGTTTTCCAG	194	McKinstry et al 2017
		Hsp70-c4_R1	TATCATCGAAGCGACGACCG
hsp90	NM_001160064.1	Hsp90-F1	CATGGCTAATGCCGGAGAGG	349	McKinstry et al 2017
		Hsp90-R1	CTGCACCAGCTTGAAGAGC
	NCBI Acession No.; GI No.	Primer name	Sequence (5'-3')- T7 promoter is in bold	Product Size (bp)	Reference
T7 promoter primers for dsRNA synthesis
Genome/Gene	AF014388.1	DCV-F-4235	TAATACGACTCACTATAGGGAGACGACTCGTACTGGGGATTGT	1039	Flenniken and Andino 2013
Drosophila C virus		LOC725387_T7_2_R	TAATACGACTCACTATAGGGAGATGATATTGAAGGAAGTAATGTAGACCA

## Sheet: Table S2
Table S2. Full data set used to produce Figure 2
Treatment	Bee	Unique Identifier	Replicate	SINV RNA Equivalents	Pl2_FC	Hsp83-like_FC	Hsc70-3_FC	Hsc70-4_FC	Hsp90_FC	DnaJ_FC
Sinv	a	Sinv_a	1	208928027	1.24833	0.664343	1.27456	0.543367	1.37554	1.51572
Sinv	b	Sinv_b	1	139015643	1.71713	0.678302	1.40444		0.371131	1.75321
Sinv	c	Sinv_c	1	152610618	3.07375	1.29235	1.25701	0.795536	0.646176	1.28343
Sinv	d	Sinv_d	1	222215067	1.52626	1.20581	1.85318	1.19748	1.31039	1.23114
Sinv	e	Sinv_e	1	354260336	1.38511	1.25701		1.26576	1.79005
Sinv	f	Sinv_f	1	353258482	1.64718	1.28343	1.90528	0.90125	1.30134	1.07177
Sinv	g	Sinv_g	1	217475609	1.01396	1.24833	1.93187	1.10191	1.32869	1.13288
Sinv	h	Sinv_h	1	357225060	1.33793	1.31039	1.86607	1.21419	1.31951	1.29235
Sinv	i	Sinv_i	1	213260764	1.12506	1.42405	2.05623	1.43396	1.3566	2.21914
Sinv	j	Sinv_j	1	98506804	1.76541	1.51572	2.02792	1.09429	1.48452	1.10957
Sinv	k	Sinv_k	1	103324835	1.33793	0.952638	1.54756	1.18099	1.15669	1.26576
Sinv	l	Sinv_l	1	110232052	1.39474	1.53688	2.18859	1.18099	1.42405
HeatShock	a	HeatShock_a	1	0	2.88786	0.907519	1.76541	3.605	1.60214	2.09943
HeatShock	b	HeatShock_b	1	0	2.46229	1.23971	2.46229	3.53081	2.18859	2.36199
HeatShock	c	HeatShock_c	1	0	2.75108	2.04202	3.22657	3.68075	4.05584	6.06287
HeatShock	d	HeatShock_d	1	0	4	1.52626	1.70527	3.20428	6.10504	2.94854
HeatShock	e	HeatShock_e	1	0	3.31728	3.05252	3.27161	6.23332	6.63456	3.70635
HeatShock	f	HeatShock_f	1	0	2.88786	1.89212	2.62079	3.24901	3.16017	2.26577
HeatShock	g	HeatShock_g	1	0	2.42839	2.73208	3.50642	3.78423	5.54044	3.65533
HeatShock	h	HeatShock_h	1	0	3.83706	2	2.9897	2.94854	2.07053	4.22807
HeatShock	i	HeatShock_i	1	0	3.03143	1.48452	2.73208	3.63008	2.01391	2.44528
HeatShock	j	HeatShock_j	1	0	3.36359	1.86607	3.41054	3.89062	2.67586	2.46229
HeatShock	k	HeatShock_k	1	0	1.82766	0.972655	1.23114	3.36359	1.46409	2.14355
HeatShock	l	HeatShock_l	1	0	1.58008	1.28343	1.87905	2.49666	5.61778	1.50525
HeatShock_Sinv	a	HeatShock_Sinv_a	1	77767319	1.55833	0.386891	0.933033	0.752623	2.75108	1.43396
HeatShock_Sinv	b	HeatShock_Sinv_b	1	75516129	14.723	0.806642	2.23457	1.18921	0.63728	1.16473
HeatShock_Sinv	c	HeatShock_Sinv_c	1	55944286	0.840896	0.655197	0.895025	0.602904	0.673617	0.993092
HeatShock_Sinv	d	HeatShock_Sinv_d	1	61533171	2.56685	0.858565	1.81504	0.959264	1.18921	1
HeatShock_Sinv	e	HeatShock_Sinv_e	1	38860504	3.01049	0.646176	1.05702	0.784584	0.712025	1.22264
HeatShock_Sinv	f	HeatShock_Sinv_f	1	30831208	3.53081	0.779165	1.53688	1.21419	1.13288	0.952638
HeatShock_Sinv	g	HeatShock_Sinv_g	1	55563777	2.9897	0.795536	1.82766	1.6358	1.17283	1.31951
HeatShock_Sinv	h	HeatShock_Sinv_h	1	67498475	1.53688	0.876606	1.6245	0.993092	1.16473	1.10957
HeatShock_Sinv	i	HeatShock_Sinv_i	1	54766489	2.67586	0.90125	2.17347	1.85318	2.01391	2.12874
HeatShock_Sinv	j	HeatShock_Sinv_j	1	60379174	2.49666	1.07923	1.91853	0.907519	2.25012	2.51403
HeatShock_Sinv	k	HeatShock_Sinv_k	1	7160	1.39474	0.687771	2.01391	1.56917	1.47427	1.29235
HeatShock_Sinv	l	HeatShock_Sinv_l	1	20707401	21.8566	0.566442	1.10957	1.53688	1.87905	2.39496
Sinv	m	Sinv_m	2	476972446	8.34	2.05616	2.69917	1.54474	1.20166	2.41255
Sinv	n	Sinv_n	2	349462690	6.92	2.05609	2.62416	1.43628	1.93537	2.49489
Sinv	o	Sinv_o	2	1377881710	9.71	2.05221	3.05335	1.39929	1.93147	2.41365
Sinv	p	Sinv_p	2	333947924	8.34	2.17227	2.97882	1.3221	1.40962	2.73656
Sinv	q	Sinv_q	2	358253715	8.51	1.65869	2.63567	1.49955	1.72783	2.24259
Sinv	r	Sinv_r	2	522967961	7.94	2.04877	2.79101	1.48736	1.72371	2.45479
Sinv	s	Sinv_s	2	102081020	15.24	3.03677	3.31945	1.38906	1.97907	5.82852
Sinv	t	Sinv_t	2	125220301	13.83	2.85434	3.70617	1.6164	2.08511	5.65552
Sinv	u	Sinv_u	2	204273448	16.45	2.88254	3.8283	1.25692	2.09528	6.81784
HeatShock	m	HeatShock_m	2	0	99.73	0.289221	2.23119	1.90968	0.487898	4.98183
HeatShock	n	HeatShock_n	2	0	2.89	0.273437	0.921442	1.40679	0.5332	1.4892
HeatShock	o	HeatShock_o	2	0	136.24	1.07297	1.47656	2.2766	0.978765	1.4116
HeatShock	p	HeatShock_p	2	0	2.48	0.283499	0.964444	1.49336	0.293722	1.40992
HeatShock	q	HeatShock_q	2	0	2.75	0.283302	0.945345	1.64103	0.552641	1.01191
HeatShock	r	HeatShock_r	2	0	2.13	0.214837	0.904926	1.30999	0.486995	1.67104
HeatShock	s	HeatShock_s	2	0	1.89	0.267649	0.942269	1.56971	0.407147	1.1871
HeatShock	t	HeatShock_t	2	0	1.58	0.291457	0.91758	1.04438	0.455693	1.36164
HeatShock	u	HeatShock_u	2	0	2.14	0.298761	0.936742	1.59458	0.335528	1.49062
HeatShock	v	HeatShock_v	2	0	2.04	0.245381	0.907078	1.39979	0.439082	1.46095
HeatShock_Sinv	m	HeatShock_Sinv_m	2	63260749	27.28	0.645875	1.08927	2.36913	0.753634	1.67411
HeatShock_Sinv	n	HeatShock_Sinv_n	2	80119612	53.82	0.646261	1.11946	1.33121	0.842418	1.0812
HeatShock_Sinv	p	HeatShock_Sinv_p	2	65336669	29.65	0.462874	3.01406	2.40787	0.727606	10.6607
HeatShock_Sinv	q	HeatShock_Sinv_q	2	534051	33.82	0.239331	3.32433	3.5313	0.325024	8.63315
HeatShock_Sinv	r	HeatShock_Sinv_r	2	68793	45.57	0.601545	7.90181	7.14062	0.57077	17.0737
HeatShock_Sinv	s	HeatShock_Sinv_s	2	59323379	43.11	0.644317	1.26307	3.36362	0.640351	2.16197
HeatShock_Sinv	t	HeatShock_Sinv_t	2	19451912	49.18	0.612544	5.0269	7.44202	0.59037	9.85719
HeatShock_Sinv	u	HeatShock_Sinv_u	2	83255759	49.87	0.420492	3.00952	2.59484	0.829937	10.8681
HeatShock_Sinv	v	HeatShock_Sinv_v	2	69607386	32.22	0.483256	3.53135	4.04194	0.806836	11.6828
Sinv	a	Sinv_a	3	9358678	0.390512	2.6232	2.62	2.54998	2.87162	3.38131
Sinv	b	Sinv_b	3	4518459	0.57982	1.93647	1.86	2.63004	2.12583	3.50049
Sinv	c	Sinv_c	3	243590	3.49007	1.56516	2.88	2.20439	1.89561	3.13332
Sinv	d	Sinv_d	3	65286644	2.15932	2.52057	3.01	2.56658	2.69659	3.97049
Sinv	e	Sinv_e	3	28317719	0.516133	1.97858	2.97	2.62804	2.85332	3.94313
Sinv	f	Sinv_f	3	464847481	0.766006	1.80444	2.31	2.45446	1.82451	4.05016
Sinv	g	Sinv_g	3	479259727	1.68526	3.46698	3.33	2.71987	1.90489	3.56923
Sinv	h	Sinv_h	3	5082871	0.60081	2.6971	2.3	2.26154	2.9855	5.73369
Sinv	i	Sinv_i	3	69897478	0.300221	2.46599	2.32	2.73312	2.47054	3.33449
Sinv	j	Sinv_j	3	186707018	1.04179	2.4061	2.34	2.91204	2.21556	3.41451
Sinv	l	Sinv_l	3	141879982	0.892423	2.58783	3.28	3.05358	2.13944	3.07943
HeatShock	a	HeatShock_m	3	0	0.151505	0.457442	0.83	1.58711	1.47224	2.73636
HeatShock	b	HeatShock_n	3	0	0.601092	0.978898	0.82	1.4662	1.22408	2.09102
HeatShock	c	HeatShock_o	3	0	0.261647	0.737615	1.45	1.66632	1.30621	1.92444
HeatShock	d	HeatShock_p	3	0	0.198648	0.514619	0.78	2.818	2.72831	2.96539
HeatShock	f	HeatShock_q	3	0	0.194887	0.564678	1.34	3.04576	2.23938	3.13101
HeatShock	g	HeatShock_r	3	0	0.215985	0.570761	1.27	2.63693	2.40675	2.83709
HeatShock	h	HeatShock_s	3	0	1.52076	1.07135	1.45	3.21633	2.87375	3.16458
HeatShock	i	HeatShock_t	3	0	0.320706	0.56112	1.17	3.2138	2.6633	2.70045
HeatShock	j	HeatShock_u	3	0	0.224245	0.488159	0.19	2.86293	3.24786	3.84811
HeatShock	k	HeatShock_v	3	0	1.72598	1.15198	1.33	1.48574	1.44856	2.23218
HeatShock	l	HeatShock_w	3	0	0.29973	0.497296	1.21	2.85248	2.16088	3.23435
HeatShock_Sinv	a	HeatShock_Sinv_a	3	7346130	3.68003	1.55096	3.71	2.39399	2.98531	4.08922
HeatShock_Sinv	b	HeatShock_Sinv_b	3	5570214	3.2835	1.1658	5.64	2.57446	2.22882	5.38456
HeatShock_Sinv	c	HeatShock_Sinv_c	3	1619917	3.17759	1.67723	2.59	2.39505	2.28951	3.22942
HeatShock_Sinv	d	HeatShock_Sinv_d	3	11202234	0.953889	2.04752	1.99	1.83776	2.31094	3.46504
HeatShock_Sinv	e	HeatShock_Sinv_e	3	61396435	0.532415	0.861669	2.76	2.45615	2.46851	5.48946
HeatShock_Sinv	f	HeatShock_Sinv_f	3	4478716	0.502231	1.39171	2	2.22445	2.50717	2.49078
HeatShock_Sinv	g	HeatShock_Sinv_g	3	22910004	0.572449	1.01344	2.09	2.05913	2.47008	3.62128
HeatShock_Sinv	h	HeatShock_Sinv_h	3	4989295	1.54051	1.60528	3.43	2.35985	2.0742	3.89476
HeatShock_Sinv	i	HeatShock_Sinv_i	3	46809519	0.515948	0.810858	2.82	2.65756	2.84796	3.55751
HeatShock_Sinv	j	HeatShock_Sinv_j	3	33464506	0.535422	0.843921	1.42	2.24033	2.25034	3.28072
HeatShock_Sinv	k	HeatShock_Sinv_k	3	2382899	1.45754	1.57883	3.42	1.88529	3.6681	6.06374

## Sheet: Table S3
Table S3. Mean (+/- SEM) honey bee heat-shock gene expression in virus-infected, heat shocked, or virus-infected and heat shocked bees relative to mock-infected bees held at a constant temperature, data presented in Figure 2.
	Replicate 1			Replicate 2			Replicate 3
Gene	SINV (n=12)	mock+heat-shock (n=12)	SINV+heat-shock (n=12)	SINV (n=9)	mock+heat-shock (n=8)	SINV+heat-shock (n=9)	SINV (n=11)	mock+heat-shock (n=11)	SINV+heat-shock (n=11)
protein lethal(2)essential for life-like (hsp20)	1.55+/-0.15	2.86+/-0.21	4.93+/-1.87	10.59+/-1.19	2.24+/-0.16	40.5+/-3.29	1.13 +/-0.29	0.52+/-0.17	1.52+/-0.38
dnaj shv-like	1.39+/-0.11	2.99+/-0.36	1.46+/-0.16	3.67+/-0.62	1.39+/-0.07	8.19+/-1.81	3.74+/-0.22	2.81+/-0.17	4.05+/-0.34
heat shock protein 70 cognate 3	1.76+/-0.10	2.57+/-0.22	1.59+/-0.14	3.07+/-0.15	0.93+/-0.01	3.25+/-0.73	2.66+/-0.14	1.08+/-0.12	2.90+/-0.35
heat shock protein 70 cognate 4	1.08+/-0.07	3.63+/-0.26	1.17+/-0.12	1.44+/-0.04	1.43+/-0.07	3.80+/-0.71	2.61+/-0.08	2.44+/-0.22	2.28+/-0.08
heat shock protein 83-like	1.20+/-0.08	1.75+/-0.19	0.75+/-0.05	2.31+/-0.16	0.27+/-0.01	0.53+/-0.05	2.37+/-0.16	0.69+/-0.08	1.32+/-0.12
heat shock protein 90-like	1.24+/-0.11	3.59+/-0.55	1.42+/-0.19	1.79+/-0.01	0.44+/-0.03	0.68+/-0.06	2.36+/-0.13	2.16+/-0.21	2.55+/-0.14

## Sheet: Table S4
Table S4. Full data set used to generate Figure 3
Treatment	Bee	Unique Identifier	Replicate	SINV RNA Equivalents	Ago2_FC	MF116383_FC	Dcrlike_FC
Sinv	a	Sinv_a	1	208928027	1.89	1.99
Sinv	b	Sinv_b	1	139015643	1.77	1.8	2.2
Sinv	c	Sinv_c	1	152610618	2.75	1.23
Sinv	d	Sinv_d	1	222215067	2.06	1.57	1.71
Sinv	e	Sinv_e	1	354260336	2.85	1.91	1.8
Sinv	f	Sinv_f	1	353258482	2.36	1.27	1.83
Sinv	g	Sinv_g	1	217475609	2.33	1.52	2.41
Sinv	h	Sinv_h	1	357225060	2.38	1.52	1.82
Sinv	i	Sinv_i	1	213260764	2.2	1.06	2.31
Sinv	j	Sinv_j	1	98506804	2.73	1.85	1.21
Sinv	k	Sinv_k	1	103324835	2.69	1.95	1.26
Sinv	l	Sinv_l	1	110232052	2.62	2.13	1.2
HeatShock	a	HeatShock_a	1	0	0.74	1.82	0.44
HeatShock	b	HeatShock_b	1	0	0.6	2	0.69
HeatShock	c	HeatShock_c	1	0	0.99	1.96
HeatShock	d	HeatShock_d	1	0	0.69	1.31
HeatShock	e	HeatShock_e	1	0	0.71	2.2	0.5
HeatShock	f	HeatShock_f	1	0	0.86	1.72	0.59
HeatShock	g	HeatShock_g	1	0	0.55	1.99	0.45
HeatShock	h	HeatShock_h	1	0	0.57	1.96	0.5
HeatShock	i	HeatShock_i	1	0	0.69	1.91	0.56
HeatShock	j	HeatShock_j	1	0	0.54	1.78	0.4
HeatShock	k	HeatShock_k	1	0	0.56	1.64	0.49
HeatShock	l	HeatShock_l	1	0	0.72	2.01	0.57
HeatShock_Sinv	a	HeatShock_Sinv_a	1	77767319	1.95	3.34	1.67
HeatShock_Sinv	b	HeatShock_Sinv_b	1	75516129	2.45	4.23	0.92
HeatShock_Sinv	c	HeatShock_Sinv_c	1	55944286	1.96	4.56
HeatShock_Sinv	d	HeatShock_Sinv_d	1	61533171	1.25	3.14
HeatShock_Sinv	e	HeatShock_Sinv_e	1	38860504	1.89	4.5	0.92
HeatShock_Sinv	f	HeatShock_Sinv_f	1	30831208	1.99	4.11	1.65
HeatShock_Sinv	g	HeatShock_Sinv_g	1	55563777	2.36	4.47	1.41
HeatShock_Sinv	h	HeatShock_Sinv_h	1	67498475	1.89	3.66	1.42
HeatShock_Sinv	i	HeatShock_Sinv_i	1	54766489	2.25	3.76	1.77
HeatShock_Sinv	j	HeatShock_Sinv_j	1	60379174	1.83	2.55	1.68
HeatShock_Sinv	k	HeatShock_Sinv_k	1	7160	2.25	2.13	1.88
HeatShock_Sinv	l	HeatShock_Sinv_l	1	20707401	1.8	1.56	0.88
Sinv	m	Sinv_m	2	476972446	5.66	4.59	3.17013
Sinv	n	Sinv_n	2	349462690	3.56	4.92	3.73115
Sinv	o	Sinv_o	2	1377881710	4.44	5.35	3.47714
Sinv	p	Sinv_p	2	333947924	3.66	5.98	3.14326
Sinv	q	Sinv_q	2	358253715	4.86	5.43	3.04368
Sinv	r	Sinv_r	2	522967961	5.31	5.94	3.47617
Sinv	s	Sinv_s	2	102081020	2.89	2.5	5.90708
Sinv	t	Sinv_t	2	125220301	2.79	3.84	4.97357
Sinv	u	Sinv_u	2	204273448	2.83	4.26	5.92316
HeatShock	m	HeatShock_m	2	0	1.55	0.77	9.58505
HeatShock	n	HeatShock_n	2	0	1.24	2.64	1.84237
HeatShock	o	HeatShock_o	2	0	1.04	1.45	2.10644
HeatShock	p	HeatShock_p	2	0	1.06	2.51	1.9324
HeatShock	q	HeatShock_q	2	0	1.36	1.78	2.08341
HeatShock	r	HeatShock_r	2	0	1.25	2.04	2.80315
HeatShock	s	HeatShock_s	2	0	0.22	1.77	1.97636
HeatShock	t	HeatShock_t	2	0	0.18	0.76	1.7419
HeatShock	u	HeatShock_u	2	0	0.3	1.09	2.22393
HeatShock	v	HeatShock_v	2	0	0.22	1.64	2.26108
HeatShock_Sinv	m	HeatShock_Sinv_m	2	63260749	1.14	1.89	2.26015
HeatShock_Sinv	n	HeatShock_Sinv_n	2	80119612	1.14	1.96	1.87448
HeatShock_Sinv	p	HeatShock_Sinv_p	2	65336669	2.51	1.77	15.5908
HeatShock_Sinv	q	HeatShock_Sinv_q	2	534051	1.43	0.56	17.4075
HeatShock_Sinv	r	HeatShock_Sinv_r	2	68793	1.38	1.05	29.0702
HeatShock_Sinv	s	HeatShock_Sinv_s	2	59323379	0.61	1.03	3.98048
HeatShock_Sinv	t	HeatShock_Sinv_t	2	19451912	1.2	1.16	23.2509
HeatShock_Sinv	u	HeatShock_Sinv_u	2	83255759	1.25	0.76	14.2658
HeatShock_Sinv	v	HeatShock_Sinv_v	2	69607386	0.46	0.59	13.782
Sinv	a	Sinv_a	3	9358678	5.27081	4.64516	2.73858
Sinv	b	Sinv_b	3	4518459	3.66166	3.43567	2.73425
Sinv	c	Sinv_c	3	243590	3.56553	1.30454	2.53343
Sinv	d	Sinv_d	3	65286644	3.70352	4.46714	3.56453
Sinv	e	Sinv_e	3	28317719	4.6814	5.56952	3.97259
Sinv	f	Sinv_f	3	464847481	3.11844	4.38771	3.21541
Sinv	g	Sinv_g	3	479259727	3.5647	4.53384	5.06537
Sinv	h	Sinv_h	3	5082871	5.15209	3.57949	4.73722
Sinv	i	Sinv_i	3	69897478	5.00536	3.83211	4.26092
Sinv	j	Sinv_j	3	186707018	5.08609	3.61139	3.73726
Sinv	l	Sinv_l	3	141879982	3.2155	3.56182	4.84881
HeatShock	a	HeatShock_m	3	0	2.49642	2.76496	1.07377
HeatShock	b	HeatShock_n	3	0	2.2548	2.9107	1.0748
HeatShock	c	HeatShock_o	3	0	1.74063	2.52314	1.08692
HeatShock	d	HeatShock_p	3	0	2.31162	2.70089	1.63691
HeatShock	f	HeatShock_q	3	0	1.7731	2.72323	1.44508
HeatShock	g	HeatShock_r	3	0	2.39923	3.05833	1.39128
HeatShock	h	HeatShock_s	3	0	2.35591	2.89913	1.10916
HeatShock	i	HeatShock_t	3	0	2.13638	4.42558	1.31579
HeatShock	j	HeatShock_u	3	0	2.54959	1.55794	1.82776
HeatShock	k	HeatShock_v	3	0	2.31562	0.729639	1.28194
HeatShock	l	HeatShock_w	3	0	2.1997	2.98101	1.60146
HeatShock_Sinv	a	HeatShock_Sinv_a	3	7346130	3.55503	3.42841	2.87643
HeatShock_Sinv	b	HeatShock_Sinv_b	3	5570214	5.58415	4.12344	4.01369
HeatShock_Sinv	c	HeatShock_Sinv_c	3	1619917	3.5863	3.53066	2.97934
HeatShock_Sinv	d	HeatShock_Sinv_d	3	11202234	3.64283	3.91841	3.56665
HeatShock_Sinv	e	HeatShock_Sinv_e	3	61396435	6.30368	4.05644	4.71836
HeatShock_Sinv	f	HeatShock_Sinv_f	3	4478716	3.6735	2.0173	2.61412
HeatShock_Sinv	g	HeatShock_Sinv_g	3	22910004	5.37825	3.94441	3.52198
HeatShock_Sinv	h	HeatShock_Sinv_h	3	4989295	5.76196	2.22292	3.6391
HeatShock_Sinv	i	HeatShock_Sinv_i	3	46809519	6.39167	3.72853	3.58579
HeatShock_Sinv	j	HeatShock_Sinv_j	3	33464506	3.58937	3.51473	2.27493
HeatShock_Sinv	k	HeatShock_Sinv_k	3	2382899	8.98425	3.17085	4.13411

## Sheet: Table S5 
Table S5. Mean (+/- SEM) honey bee immune gene expression in virus-infected, heat shocked, or virus-infected and heat shocked bees relative to mock-infected bees held at a constant temperature, data presented in Figure 3.
	Replicate 1			Replicate 2			Replicate 3
Gene	SINV (n=12)	mock+heat-shock (n=12)	SINV+heat-shock (n=12)	SINV (n=9)	mock+heat-shock (n=8)	SINV+heat-shock (n=9)	SINV (n=11)	mock+heat-shock (n=11)	SINV+heat-shock (n=11)
mf116383	1.65+/-0.10	1.86+/-0.07	3.5+/-0.29	4.76+/-0.37	1.78+/-0.23	1.2+/-0.18	3.90+/-0.32	2.66+/-0.28	3.42+/-0.21
dcr-like	1.78+/-0.14	0.52+/-0.03	1.42+/-0.12	4.09+/-0.39	2.11+/-0.12	13.5+/-3.14	3.76+/-0.27	1.35+/-0.08	3.45+/-0.22
ago2	2.39+/-0.10	0.68+/-0.04	1.99+/-0.09	4.00+/-0.37	0.73+/-0.19	1.24+/-0.19	4.18+/-0.26	2.23+/-0.08	5.13+/-0.52

## Sheet: Table S6
Table S6. Full dataset used to produce Figure 5. Bees were injected with either buffer (10mM Tris) or dsRNA dissolved in buffer.
Gene expression was assessed by qPCR and is presented here as a Fold change (2^(-ddCt)) relative to mock infected bees heald at constant temperature.
Treatment	Sample	Replicate	Hsc70.4_FC	DnaJ_FC	Hsc70.3_FC	Hsp83-like_FC	Hsp90_FC	Mf116383_FC
Buffer	A	1	1	1	1	1	1	1
Buffer	B	1	1	1	1	1	1	1
Buffer	o	1	1	1	1	1	1	1
Buffer	p	1	1	1	1	1	1	1
Buffer	q	1	1	1	1	1	1	1
Buffer	r	1	1	1	1	1	1	1
Buffer	s	1	1	1	1	1	1	1
Buffer	t	1	1	1	1	1	1	1
Buffer	u	1	1	1	1	1	1	1
Buffer	v	1	1	1	1	1	1	1
Buffer	w	1	1	1	1	1	1	1
Buffer	x	1	1	1	1	1	1	1
nsdsRNA	a	1	1.18054	1.0887	1.34856	3.09397	1.28793	4.18644
nsdsRNA	b	1	0.750673	0.821839	0.616762	2.25633	1.2111	1.36732
nsdsRNA	c	1	0.930704	0.899416	1.19185	2.65016	0.978293	3.30432
nsdsRNA	d	1	0.6776	0.9506	1.48084	2.32984	1.2262	3.86587
nsdsRNA	e	1	0.784089	0.932773	0.908787	2.08911	1.10683	4.86893
nsdsRNA	f	1	0.850189	0.862622	1.11545	5.2629	1.29813	2.83347
nsdsRNA	g	1	1.05181	0.901962	0.826965	3.73995	1.27708	4.16604
nsdsRNA	h	1	0.763486	1.0433	1.17629	2.86602	1.02091	4.1195
nsdsRNA	i	1	1.05356	0.825054	1.13115	1.93149	1.27821	3.04864
nsdsRNA	j	1	0.867472	0.863896	1.52455	2.92996	1.16511	3.05226
nsdsRNA	k	1	1.03275	0.859753	1.31146	2.8129	1.06757	1.35736
Buffer	a	2	1	1	1	1	1	1
Buffer	b	2	1	1	1	1	1	1
Buffer	c	2	1	1	1	1	1	1
Buffer	d	2	1	1	1	1	1	1
Buffer	e	2	1	1	1	1	1	1
Buffer	f	2	1	1	1	1	1	1
Buffer	g	2	1	1	1	1	1	1
Buffer	h	2	1	1	1	1	1	1
Buffer	j	2	1	1	1	1	1	1
Buffer	k	2	1	1	1	1	1	1
nsdsRNA	a	2	0.76313	0.68302	1.21419	1.01396	0.779165	1.24833
nsdsRNA	b	2	0.632878	0.521233	1.23971	0.795536		1.16473
nsdsRNA	c	2	0.721965	0.632878	1.46409	1.61328		1.28343
nsdsRNA	d	2		0.732043		1.58008	0.812252	1.24833
nsdsRNA	e	2	0.63728		1.26576	0.721965	0.888843
nsdsRNA	f	2	0.441351	0.673617	1.25701	0.97942	0.913831	1.36604
nsdsRNA	g	2	0.80107	0.659754	1.38511	0.933033	0.784584
nsdsRNA	h	2	0.732043	0.664343	1.26576	0.895025	0.757858	1.28343
nsdsRNA	i	2	0.528509	0.732043	1.29235	0.82932	0.835088	1.34723
nsdsRNA	j	2	0.721965	0.650671	1.32869	1.53688	0.835088	1.30134
nsdsRNA	k	2	0.650671	0.664343	1.25701	0.835088	0.895025	1.43396
nsdsRNA	l	2				2.47942		0.339151

## Sheet: Table S7
Table S7. Mean fold change (+/-SEM) of honey bee gene expression in dsRNA-injected bees relative to buffer-injected bees.
Gene	Replicate 1 (n=11)	Replicate 2
mf116383	3.29+.-0.34	1.2+/-0.1
heat shock protein 70 cognate 3	1.15+/-0.08	1.3+/-0.02
heat shock protein 83-like	2.91+/-0.28	1.18+/-0.15
dnaj shv-like	0.91+/-0.03	0.66+/-0.02
heat shock protein 70 cognate 4	0.9+/-0.05	0.66+/-0.03
heat shock protein 90	1.17+/-0.03	0.83+/-0.02
